# Supplementary material for: Role of WISP1 in Stellate Cell Migration and Liver Fibrosis
Source: Cells. 2024 Sep 29;13(19):1629. doi: 10.3390/cells13191629 (PMC11475959; doi:10.3390/cells13191629)
Supplement: Supplementary file 1 [file cells-13-01629-s001.zip]

Archive with 1 entries (1 files):
- cells-3139456-supplementary.xlsx
