# Supplementary material for: Role of WISP1 in Stellate Cell Migration and Liver Fibrosis
Source: Cells. 2024 Sep 29;13(19):1629. doi: 10.3390/cells13191629 (PMC11475959; doi:10.3390/cells13191629)
Supplement: Supplementary file 1 [file cells-13-01629-s001.zip › cells-3139456-supplementary.xlsx]

## Sheet: Sheet1
Table S1. qPCR Taqman primer probes
Target gene	Gene name	Assay catalog number
Adgre1	Adhesion G protein-coupled receptor E1	Mm00802529_m1
Acta2	Alpha smooth muscle actin	Mm00725412_s1
Col1a1	Collagen 1 alpha 1	Mm00801666_g1
Des	Desmin	Mm00802455_m1
Fn1	Fibronectin 1	Mm01256744_m1
GAPDH	Glyceraldehyde-3-phosphate dehydrogenase	4352932E
Mcam	Melanoma Cell Adhesion Molecule	Mm00522397_m1
Mmp9	Matrix Metallopeptidase 9	Mm00442991_m1
Mmp13	Matrix Metallopeptidase 13	Mm00439491_m1
Tgfb1	Tumor grow factor beta 1	Mm01178820_m1
WISP1	WNT1 inducible signaling pathway protein 1	Mm00457574_m1
